# Supplementary material for: Handheld snapshot multi-spectral camera at tens-of-megapixel resolution
Source: Nat Commun. 2023 Aug 19;14:5043. doi: 10.1038/s41467-023-40739-3 (PMC10439928; doi:10.1038/s41467-023-40739-3)
Supplement: Supplementary file 6 — Source Data [file 41467_2023_40739_MOESM6_ESM.xlsx]

## Sheet: Figure 1
Wavelength (nm)	(e) Normalized Intensity Spectral profiles
	Panel 1-dotted	Panel 1-solid	Panel 2-dotted	Panel 2-solid	Panel 3-dotted	Panel 3-solid	Panel 4-dotted	Panel 4-solid
406	0.133565	0.15231	0.135902	0.12954	0.0884923	0.0836819	0.219215	0.216445
427	0.0859941	0.104568	0.112757	0.104397	0.160224	0.159841	0.172892	0.184837
445	0.102741	0.127646	0.0980486	0.10146	0.079205	0.0742065	0.15815	0.15759
470	0.129212	0.147832	0.193845	0.174898	0.123239	0.132737	0.177421	0.19824
500	0.0904391	0.104039	0.0938926	0.0903595	0.14338	0.144265	0.072132	0.065398
529	0.17174	0.186022	0.156887	0.151467	0.18579	0.168658	0.0817357	0.108807
560	0.214006	0.214808	0.206107	0.20964	0.188353	0.19851	0.089476	0.116141
586	0.178465	0.174018	0.189012	0.159407	0.220795	0.21612	0.111494	0.116944
615	0.0945142	0.114352	0.0957552	0.110392	0.116347	0.133811	0.160017	0.144741
640	0.207986	0.198984	0.165889	0.146395	0.1918	0.218019	0.213356	0.219081
660	0.163497	0.204032	0.160548	0.158912	0.206241	0.225793	0.226806	0.234602
684	0.090663	0.0851918	0.161146	0.156375	0.194902	0.1939	0.227868	0.226555

## Sheet: Figure 2
Line coordinate (μm)	(c) Intensity data for spatial resolution								Wavelength (nm)	(d) Normalized Intensity Spectral profiles						(e) Normalized Intensity for spectral resolution
	Panel 1-blue	Panel 1-orange	Panel 2-blue	Panel 2-orange	Panel 3-blue	Panel 3-orange	Panel 4-blue	Panel 4-orange		Panel 1-dotted	Panel 1-solid	Panel 2-dotted	Panel 2-solid	Panel 3-dotted	Panel 3-solid	Yellow dotted	Yellow solid	Red dotted	Red solid
0	176	210	34	30	74	74	142	135	406	0.0211297	0.0203753	0.0285153	0.0251133	0.0479692	0.0574796	0.0275313	0.042816	0.0302529	0.0569153
3.2	166	187	33	30	74	74	141	139	427	0.0165565	0.0206078	0.0236143	0.0223762	0.0402249	0.0477136	0.0262081	0.0437568	0.0298364	0.0536918
6.4	154	163	32	30	74	73	143	143	445	0.0154086	0.0135073	0.0218478	0.0108314	0.0409691	0.019681	0.0326453	0.0103338	0.0369096	0.0181131
9.6	137	141	29	29	72	73	143	147	470	0.011976	0.0146886	0.0147584	0.01293	0.0514546	0.048764	0.0582424	0.0473661	0.0642006	0.0500759
12.8	121	136	29	27	72	74	144	149	500	0.0172248	0.0166004	0.0155837	0.0220367	0.143068	0.109656	0.0580608	0.013277	0.0647868	0.0104688
16	120	134	28	26	74	76	147	152	529	0.0671958	0.0625129	0.0180828	0.0311211	0.194846	0.149535	0.0531442	0.073966	0.0579003	0.0114615
19.2	127	134	28	26	75	76	151	151	560	0.100345	0.0858423	0.0175496	0.0336468	0.14771	0.136041	0.0575833	0.0172641	0.0608445	0.0586897
22.4	134	146	26	27	76	76	144	147	586	0.125263	0.121232	0.0319093	0.0377402	0.0994901	0.114398	0.382062	0.325768	0.174244	0.12528
25.6	142	157	24	27	75	76	147	145	615	0.140069	0.11037	0.133822	0.111125	0.0609452	0.0645763	0.154565	0.231731	0.308872	0.340878
28.8	140	150	24	28	76	76	147	140	640	0.14615	0.172389	0.21284	0.231737	0.0542399	0.0772579	0.0805699	0.0639379	0.0939417	0.147508
32	127	136	23	28	74	76	140	134	660	0.160636	0.206412	0.233496	0.194098	0.0553672	0.0821207	0.0372849	0.0505222	0.0423783	0.056196
35.2	115	125	22	28	75	76	139	131	684	0.178046	0.155463	0.247981	0.267245	0.0637158	0.092777	0.0321027	0.0792611	0.035833	0.070722
38.4	111	128	22	27	75	76	137	130
41.6	114	130	23	26	76	76	139	130
44.8	117	139	24	26	79	77	141	135
48	129	155	24	25	78	78	142	140
51.2	137	170	26	24	78	78	146	147
54.4	134	157	26	24	80	79	148	152
57.6	121	146	24	25	78	80	148	158
60.8	116	136	24	25	76	80	149	157
64	108	130	24	25	76	80	150	156
67.2	109	123	22	25	74	79	150	153
70.4	112	133	23	25	74	78	146	148
73.6	123	142	25	24	76	78	147	143
76.8	143	147	23	24	75	78	150	138
80	143	138	24	24	73	78	145	133
83.2	129	131	25	24	74	78	144	129
86.4	105	123	23	24	72	75	145	133
89.6	103	118	23	25	73	73	147	137
92.8	106	112	22	25	76	72	148	141
96	114	120	21	25	75	72	148	147
99.2	123	130	23	25	76	70	153	154
102.4	129	130	23	24	75	68	155	155
105.6	124	123	23	24	77	66	153	156
108.8	116	117	24	24	76	66	153	156
112	104	114	23	24	72	67	148	152
115.2	101	112	24	23	69	69	148	147
118.4	107	117	24	23	71	70	149	144
121.6	111	125	23	24	72	64	147	140
124.8	120	133	22	25	71	62	144	137
128	124	133	21	26	70	61	141	140
131.2	123	126	22	25	77	60	147	143
134.4	111	125	23	24	71	60	148	147
137.6	104	115	21	23	70	60	142	151
140.8	102	107	23	23	68	60	148	156
144	109	110	24	23	66	60	151	159
147.2	113	120	23	23	67	60	153	161
150.4	125	133	24	23	66	60	156	161
153.6	131	123	24	23	65	60	152	155
156.8	121	115	22	23	64	60	152	151
160	112	109	22	24	62	60	144	146
163.2	107	101	22	24	57	60	146	141
166.4	102	96	22	23	54	60	147	137
169.6	109	104	22	23	54	60	147	137
172.8	123	107	22	23	48	60	146	137
176	128	115	25	22	46	57	145	140
179.2	132	112	25	22	41	54	148	145
182.4	130	109	23	23	37	50	150	150
185.6	121	104	23	23	33	46	153	154
188.8	110	98	22	24	29	41	156	157
192	113	93	22	25	28	38	155	158
195.2	119	101	23	25	25	35	155	154
198.4	128	112	22	24	25	34	154	150
201.6	138	115	23	23	26	34	152	145
204.8	145	112	25	22	25	34	150	139
208	147	109	25	22	25	34	151	134
211.2	138	109	25	21	25	34	152	133
214.4	131	109	24	22	26	34	146	131
217.6	135	115	24	23	26	34	146	134
220.8			23	24	26	34	153	139
224			22	24	26	34	148	143
227.2			24	24	26	34	147	148
230.4			25	24	26	34	151	154
233.6			24	23	27	34	151	156
236.8			25	22	28	33	153	155
240			27	21	30	32	152	155
243.2			25	21	30	32	150	148
246.4			25	21	34	32	147	142
249.6			26	21	35	36	146	136
252.8			24	22	38	40	142	131
256			25	22	45	42	142	126
259.2					50	47	141	126
262.4					51	50	140	127
265.6					54	53	138	130
268.8					57	55	139	133
272					59	56	142	137
275.2					59	57	139	140
278.4					57	58	137	141
281.6					56	58	137	143
284.8					57	58	142	139
288					58	62	137	136
291.2					54	62	126	131
294.4					52	60	126	124
297.6					50	59	124	118
300.8					48	57	122	113
304					44	54	120	109
307.2					40	51	115	105
310.4					35	47	115	102
313.6					33	42	115	98
316.8					31	39	108	96
320					29	37	107	96
323.2					29	36	105	94
326.4					27	36	102	94
329.6					28	36	105	94
332.8					27	36	100	93
336					28	36	101	92
339.2					26	34	98	92
342.4					28	33	96	92
345.6					28	31	94	92
348.8					30	30	92	92
352					32	30	94	92
355.2					33	30	94	92
358.4					36	32	91	92
361.6					40	38	89	92
364.8					44	44	88	92
368					46	50	88	92
371.2					52	54	87	92
374.4					53	55	90	92
377.6					55	58	90	92
380.8					53	60	92	92
384					53	60	89	92
387.2					51	61	88	91
390.4					50	62	87	91
393.6					49	62	88	91
396.8					47	61	89	91
400					44	59	87	91
403.2					41	57	87	91
406.4					38	55	90	91
409.6					34	53	88	91
412.8					32	48	88	90
416					28	45	91	90
419.2					28	42	90	91
422.4					29	42	90	91
425.6					29	42	88	91
428.8					29	41	88	91
432					30	39	85	92
435.2					33	38	86	92
438.4					36	38	86	92
441.6					35	38	92	91
444.8					36	41	90	91
448					41	45	89	91
451.2					44	47	89	90
454.4					47	54	91	89
457.6					49	57	90	89
460.8					49	61	88	89
464					50	62	92	89
467.2					49	62	91	89
470.4					48	62	86	90
473.6					47	61	88	91
476.8					45	59	91	90
480					41	53	92	89
483.2					39	47	91	89
486.4					35	42	92	89
489.6					35	36	91	89
492.8					33	32	91	90
496					32	31	94	91
499.2					31	28	93	91
502.4					30	28	97	91
505.6					31	30	98	91
508.8					32	30	95	92
512					33	30	94	92
515.2					36	30	98	93
518.4					38	30	102	94
521.6					42	30	103	97
524.8					46	31	108	98
528					49	33	107	101
531.2					49	35	112	105
534.4					50	36	109	108
537.6					48	36	114	112
540.8					47	36	115	119
544					42	36	120	126
547.2					40	36	124	134
550.4					36	36	128	140
553.6					33	35	134	146
556.8					31	34	136	150
560					28	32	138	154
563.2					27	30	140	157
566.4					27	30	141	153
569.6					27	30	144	149
572.8					29	30	142	144
576					31	32	144	139
579.2					31	33	142	132
582.4					32	34	139	128
585.6					35	34	143	125
588.8					36	34	144	123
592					39	34	141	126
595.2					40	36	145	129
598.4					42	41	141	134
601.6					43	41	142	140
604.8					43	37	147	145
608					41	33	149	150
611.2					38	30	149	155
614.4					35	30	153	158
617.6					34	30	153	158
620.8					31	30	155	159
624					31	30	148	154
627.2					30	29	149	148
630.4					29	25	149	143
633.6					30	24	150	140
636.8					30	25	142	136
640					32	25	142	132
643.2					34	25	142	128
646.4					36	26	142	126
649.6					39	26	135	130
652.8					41	26	139	134
656					42	26	146	139
659.2					44	26	144	146
662.4					43	26	148	152
665.6					44	28	153	156
668.8					45	28	153	161
672					40	27	152	161
675.2					35	27	153	158
678.4					33	25	150	155
681.6					30	23	151	151
684.8					29	22	154	147
688					29	22	147	142
691.2					30	22	141	138
694.4					30	22	145	133
697.6					31	22	137	132
700.8					32	24	146	131
704					36	24	140	131
707.2					39	24	140	136
710.4					41	25	143	141
713.6					42	26	149	147
716.8					41	26	143	153
720					40	27	153	160
723.2					38	27	151	163
726.4					36	26	152	166
729.6					34	25	152	167
732.8					33	24	147	163
736					31	23	148	160
739.2					30	22	149	154
742.4					30	22	147	148
745.6					30	22	144	141
748.8					32	22	143	138
752					33	22	143	134
755.2					36	24	144	135
758.4					37	26	141	138
761.6					39	27	142	142
764.8					39	30	146	148
768					38	30	154	154
771.2					37	30	150	158
774.4					36	29	151	162
777.6					34	26	151	166
780.8					32	23	151	166
784					31	17	155	165
787.2					32	15	150	163
790.4					31	14	156	158
793.6					30	14	152	154
796.8					31	14	150	148
800					31	14	152	143
803.2					32	16	148	138
806.4					34	20	141	136
809.6					35	20	145	134
812.8					36	21	143	136
816					36	22	139	140
819.2					35	22	145	145
822.4					35	22	148	152
825.6					33	22	150	160
828.8					30	22	151	166
832					31	22	150	171
835.2					31	18	155	176
838.4					32	18	154	175
841.6					32	16	148	171
844.8					31	18	153	167
848					32	19	149	160
851.2					33	23	152	154
854.4					35	25	148	147
857.6					37	28	141	140
860.8					38	33	139	133
864					38	39	141	135
867.2					37	43	146	137
870.4					34	44	142	140
873.6					32	42	139	145
876.8					32	38	146	149
880					31	34	141	154
883.2					33	29	142	160
886.4					35	28	149	165
889.6					36	29	148	168
892.8					39	34	146	170
896					47	38	144	168
899.2					47	41	150	163
902.4					39	45	151	158
905.6					35	48	147	151
908.8					35	50	147	144
912					33	50	142	139
915.2					32	48	142	134
918.4					30	43	144	131
921.6					29	39	141	134
924.8					29	34	146	139
928					29	32	141	144
931.2					30	30	145	151
934.4					32	31	145	157
937.6					33	33	147	164
940.8					35	35	151	169
944					36	38	149	174
947.2					36	38	151	174
950.4					37	38	155	173
953.6					35	36	156	170
956.8					30	35	152	165
960					30	35	152	160
963.2							147	154
966.4							149	148
969.6							142	144
972.8							145	141
976							144	139
979.2							139	143
982.4							142	147
985.6							144	153
988.8							148	160
992							149	166
995.2							152	171
998.4							156	175
1001.6							151	179
1004.8							152	175
1008							153	171
1011.2							152	166
1014.4							145	162
1017.6							147	157
1020.8							151	152
1024							145	148
1027.2							146	145
1030.4							142	147
1033.6							147	148
1036.8							147	153
1040							144	160
1043.2							147	166
1046.4							147	171
1049.6							152	176
1052.8							155	179
1056							149	182
1059.2							153	183
1062.4							157	180
1065.6							151	176
1068.8							150	172
1072							149	165
1075.2							149	159
1078.4							144	155
1081.6							145	153
1084.8							150	152
1088							144	156
1091.2							144	159
1094.4							146	165
1097.6							154	171
1100.8							143	177
1104							147	182
1107.2							146	186
1110.4							155	186
1113.6							151	182
1116.8							150	177
1120							150	171
1123.2							151	165
1126.4							149	158
1129.6							143	151
1132.8							141	144
1136							143	142
1139.2							142	142
1142.4							140	142
1145.6							143	148
1148.8							145	153
1152							146	159
1155.2							148	166
1158.4							144	173
1161.6							145	177
1164.8							152	182
1168							155	183
1171.2							148	179
1174.4							145	175
1177.6							147	169
1180.8							146	162
1184							144	156
1187.2							143	150
1190.4							141	144
1193.6							138	144
1196.8							136	147
1200							138	149
1203.2							142	154
1206.4							145	159
1209.6							145	164
1212.8							142	169
1216							147	175
1219.2							146	175
1222.4							148	175
1225.6							143	173
1228.8							141	168
1232							145	162
1235.2							143	156
1238.4							143	149
1241.6							137	142
1244.8							133	139
1248							136	136
1251.2							138	138
1254.4							137	143
1257.6							131	149
1260.8							140	154
1264							141	160
1267.2							141	166
1270.4							140	171
1273.6							140	177
1276.8							145	174
1280							145	169
